# Supplementary material for: Development and Validation of a Real-Time Service Model for Noise Removal and Arrhythmia Classification Using Electrocardiogram Signals
Source: Sensors (Basel). 2024 Aug 12;24(16):5222. doi: 10.3390/s24165222 (PMC11360629; doi:10.3390/s24165222)
Supplement: Supplementary file 1 [file sensors-24-05222-s001.zip]

Archive with 1 entries (1 files):
- sensors-3053071-supplementary.pdf
